# Supplementary material for: Reactions to environmental allergens in cats with feline lower airway disease
Source: Front Vet Sci. 2023 Dec 7;10:1267496. doi: 10.3389/fvets.2023.1267496 (PMC10734688; doi:10.3389/fvets.2023.1267496)
Supplement: Supplementary file 2 [file Data_Sheet_1.zip]

Archive with 2 entries (2 files):
- Questionairre for cats showing respiritory problems.DOCX
- Questionairre for healthy cats.DOCX
